# Supplementary material for: Whole Mitogenomes Reveal the History of Swamp Buffalo: Initially Shaped by Glacial Periods and Eventually Modelled by Domestication
Source: Sci Rep. 2017 Jul 5;7:4708. doi: 10.1038/s41598-017-04830-2 (PMC5498497; doi:10.1038/s41598-017-04830-2)
Supplement: Supplementary file 2 — Supplementary Dataset S2 [file 41598_2017_4830_MOESM2_ESM.xls]

## Sheet: Dataset S2_MPtree
			119
			184
			213
			355
			358A
			366
			373				Dataset S2. A most parsimonious tree of 111 complete mtDNA sequences from water buffalo (Bubalus bubalis). The tree encompasses three published (GenBank records NC0006295, AF547270 and JN632607) and 108 novel sequences. The Bos taurus reference sequence (BRS_V00654) was used for rooting the tree. The GenBank record AY488491 was excluded because it probably combines swamp and river sequences. Muta…
			536(12S-rRNA)
			662(12S-rRNA)
			1071(12S-rRNA)
			1108(12S-rRNA)
			1180(12S-rRNA)
			1206(12S-rRNA)
			1311(12S-rRNA)
			1357(12S-rRNA)
			1488A(16S-rRNA)
			1584(16S-rRNA)
			1968(16S-rRNA)
			2198(16S-rRNA)
			2202(16S-rRNA)
			2420(16S-rRNA)
			2580(16S-rRNA)
			3142(L9 ND1)
			3197(L28 ND1)
			3262(I49 ND1)
			3418(G101 ND1)
			3419(V102I ND1)
			3505(I130 ND1)
			3556(A147 ND1)
			3748(F211 ND1)
			3874(E253 ND1)
			4595(K105 ND2)
			4757(M159 ND2)
			4758(L160 ND2)
			4778(G166 ND2)
			4805(L175 ND2)
			4868(Y196 ND2)
			5060(F260 ND2)
			5123T(L281 ND2)
			5153(Y291 ND2)
			5312(S344 ND2)
			5337(tRNA-Trp)
			5372(tRNA-Trp)
			5406(tRNA-Ala)
			5763(L21 COI)
			5778(A26 COI)
			5817(A39 COI)
			6123(A141 COI)
			6210(N170 COI)
			6246(P182 COI)
			6255(V185 COI)
			6303(V201 COI)
			6438(L246 COI)
			6570(H290 COI)
			6639(A313 COI)
			6831(F377 COI)
			7101(L467 COI)
			7113(I471 COI)
			7122(E474 COI)
			7269(tRNA-Ser)
			7524(L46 COII)
			7770(L128 COII)
			7814(V142 COII)
			7865T(V159 COII)
			7866(L160 COII)
			7907(D173 COII)
			7940A(L184 COII)
			8021(L211 COII)
			8110(tRNA-Lys)
			8389(S28 ATP6)
			8417(M38V ATP6)
			8518(M71 ATP6)
			8560(L85 ATP6)
			8902(L199 ATP6)
			9063(L26 COIII)
			9075(G30 COIII)
			9234(M83 COIII)
			9397(L138 COIII)
			9408(G141 COIII)
			9516(Q177 COIII)
			9540(P185 COIII)
			9558(G191 COIII)
			9856(A6 ND3)
			9985(L49 ND3)
			10024(F62 ND3)
			10102(L88 ND3)
			10111A(A91 ND3)
			10135(A99 ND3)
			10248(tRNA-Arg)
			10255(M1V ND4L)
			10294(V14I ND4L)
			10389(A45 ND4L)
			10560@(I6V ND4)
			10629(A29T ND4)
			10640(L32 ND4)
			10643(L33 ND4)
			10763(L73 ND4)
			10823(K93 ND4)
			10889(L115 ND4)
			10901(Y119 ND4)
			11054(T170 ND4)
			11150(A202 ND4)
			11288(L248 ND4)
			11597(L351 ND4)
			11867(I441 ND4)
			12137(P5S ND5)
			12182(M20V ND5)
			12198(N25S ND5)
			12203(H27Y ND5)
			12208(K28 ND5)
			12289(I55 ND5)
			12295(T57 ND5)
			12301(Q59 ND5)
			12511(L129 ND5)
			12646(Y174 ND5)
			12667(G181 ND5)
			12734(L204 ND5)
			12847(T241 ND5)
			12880(M252 ND5)
			12938(F272L ND5)
			12949(S275 ND5)
			12970(A282 ND5)
			13261(A379 ND5)
			13282(L386 ND5)
			13498(L458 ND5)
			13582(L486 ND5)
			13589(T489A ND5)
			13666A(N514K ND5)
			13675T(S517 ND5)
			13819(T565 ND5)
			13840(K572 ND5)
			13865(K581E ND5)
			13977(S160 ND6)
			14298(G53 ND6)
			14364(L31 ND6)
			14538(N3 CYTB)
			14589(D20 CYTB)
			14883(I118 CYTB)
			15003T(T158 CYTB)
			15024(W165 CYTB)
			15027(G166 CYTB)
			15246(L239 CYTB)
			15265(A246T CYTB)
			15594(S355 CYTB)
			15603(Y358 CYTB)
			15609(L360 CYTB)
			15812
			15939
			15945
			15953
			15954
			15957
			16041
			16058
			16101A
			16102
			16128
			16146
			16156
			16252A
			R
		169		1838delA(16S-rRNA)
		181		2325insA(16S-rRNA)
		271		3907(L264 ND1)
		4442(E54 ND2)		4283T(tRNA-Met)(M1I ND2)
		5315(L345 ND2)		5210(N310 ND2)
		5953(L85 COI)		5841(L47 COI)
		6175@(L159 COI)		7530C(T48P COII)
		7961@(L191 COII)		7551(T55A COII)
		8432(I43V ATP6)		7820(L144 COII)
		9459(H158 COIII)		7850A(V154 COII)
		9729A(V248 COIII)		8143@(tRNA-Lys)
		10063(L75 ND3)		8250T(N36Y ATP8)
		10150(Y104 ND3)		10048(A70 ND3)
		11240(A232 ND4)		10970(R142 ND4)
		16014		11111(S189 ND4)
		16145@		11756insC(A404 ND4)
		16203		11760A(Y406N ND4)
		16267		11766(L408 ND4)
		16285		11768delA(L408 ND4)
				12225(F34S ND5)
		GX10		12484(Y120 ND5)
				12835(M237 ND5)
				13243(L373 ND5)
				14607(N26 CYTB)
				15453(H308 CYTB)
				16168@
				16221
				16251
				16276
				16315
				AF547270
																																																12334(T70 ND5)
																																																14655(I42 CYTB)
																																																16147
																																																SA1
																																																37
																																	16066
																																	SA1a
																																	35
																																	India1
																																	India2
																																	LP-B03
							8677(S124 ATP6)			16269		16046		10992(L150 ND4)		10165(K109 ND3)		10122(I95T ND3)		10017(I60T ND3)		15981		15097(A190T CYTB)		16123		16072						12565A(V147 ND5)												12292(H56 ND5)
														13531(S469 ND5)		16128				14754(Y75 CYTB)		16141
							SA1a1			lao25		lao20		15057(T176 CYTB)				YNB6						JHO13		YNB35		YNB38						SA1a2												SA1a3
														16015		lao54				PYH06		LO-B05
							3																											6												9
														JN632607
							lao28
																														3757(E214 ND1)		16147		5210(N310 ND2)		4301(tRNA-Met)(F7 ND2)		14148(M103 ND6)		191		4734(N152D ND2)		16269			194
																														15936		16334		15199(Y224H CYTB)		16085				9672(S229 COIII)		16103
						5683(tRNA-Tyr)		16168																										16001				GZ36						BH19h
						8528(L75 ATP6)		16337																						lao55		lao62				YNB22				BB68		LX-B10				4514(L78 ND2)		9459(H158 COIII)
						8554(N83 ATP6)																												lao53
						8620(A105 ATP6)		XJ12																														14751(N74 CYTB)								LH-B05		Thai4
						9180(S65 COIII)																																										Thai5
						9202(S73P COIII)																																YNB42
						9495(G170 COIII)
						9693(E236 COIII)
						ReferenceSequence
						NC_006295
[truncated: 3 more columns]
