# Supplementary material for: Whole Mitogenomes Reveal the History of Swamp Buffalo: Initially Shaped by Glacial Periods and Eventually Modelled by Domestication
Source: Sci Rep. 2017 Jul 5;7:4708. doi: 10.1038/s41598-017-04830-2 (PMC5498497; doi:10.1038/s41598-017-04830-2)
Supplement: Supplementary file 3 — Supplementary Dataset S1 [file 41598_2017_4830_MOESM3_ESM.xlsx]

## Sheet: Dataset S1_111 buffalo mtDNAs
Dataset S1. Source, haplotype and haplogroup affiliation of the complete mtDNA sequences.
Sample-ID	Haplotype-ID	Accession Number	Common name	Place of Collection	Breed	Breed Geographic Origin	Macro-Geographic Origin	Reference	Sequencing Method	Coverage	Depth	Haplotype_Complete_mtDNA	MacroHg	Hg	Sub-Hg
AF547270	HT001	AF547270	River buffalo				India	Verma et al. 2006				119 179 184 191 213 217 244delC 252 297 306 322 334 355 358A 366 373 536 662 945 985 1071 1108 1180 1206 1311 1320 1357 1488A 1495 1500 1584 1653 1838delA 1968 1982 2197 2198 2202 2245 2325insA 2420 2433 2569 2580 3010 3127 3130 3142 3197 3217 3259 3262 3280 3325 3332 3417insG 3419delG 3505 3556 3658 3748 3874 3907 3919A 3980 4060 4251 4283T 4415 4454 4485 4595 4730 4749C 4757 4758 4778 4805 4868…	R2	R2	R2
GX10	HT002	KX758295	River buffalo	Guangxi province	Guangxi	Guangxi province	Southwest China	This Study	Sanger	1		119 169 179 181 184 191 213 217 226insC 252 271 297 306 322 334 355 358A 366 373 536 662 945 985 1071 1108 1180 1206 1311 1320 1357 1488A 1495 1500 1584 1653 1968 1982 2197 2198 2202 2245 2420 2433 2569 2580 3010 3127 3130 3142 3197 3217 3259 3262 3280 3325 3332 3417insG 3419delG 3505 3556 3658 3748 3874 3919A 3980 4060 4251 4415 4442 4454 4485 4595 4730 4749C 4757 4758 4778 4805 4868 4910 4988 5…	R1	R1	R1
DH0634	HT003	KX758397	Swamp buffalo	Dehong, Yunnan province	Dehong	Dehong, Yunnan province	Southwest China	This Study	Sanger	1		191 216 217delTTT 244delC 297 358 500 750 1171 1254 2018 2250 3146 3259 3332 3811 3980 4060 4251 4891 4913 5234 5683 5904 6036 6108 6175 6318 6504 6732 7215 7318 7371 7763 7802 7818 7961 8143 8464 8554 8677 8857 9180 9202 9357 9495 9618 9693 9770 10057 10291 10345 10434 10560 10577 10583 10673 10838 10847T 10877 10994 11091 11357 11486 11603 11637 11678 12160 12173A 12334 12391 12952 12982 13072 …	SC	SC	SC
YB32	HT004	KX758398	Swamp buffalo	Junlian, Yibin, Sichuan Province	Yibin	Yibin, Sichuan Province	China (Yangtze Valley)	This Study	Sanger	1		191 216delTTTT 244delC 297 358 500 750 1171 1254 2018 2250 3146 3259 3332 3811 3980 4060 4251 4913 5234 5683 5904 6036 6108 6175 6318 6504 6732 7215 7318 7371 7763 7802 7818 7961 8143 8464 8554 8677 8857 9180 9202 9357 9495 9618 9693 9770 10057 10291 10345 10434 10560 10577 10583 10673 10838 10847T 10877 10994 11091 11357 11486 11603 11637 11678 12160 12173A 12334 12391 12952 12982 13072 13212 13…	SC	SC	SC
BB07	HT005	KX758399	Swamp buffalo	Buri Ram	Thai	Northeast Thailand	Thailand	This Study	Illumina	1	9007.1	46 179 216delTTTT 297 358 538 1171 1172 1628 3179 3212 3259 3523 3796 3865 4251 4736 4897 5683 5781 5907 5967 6318 6363 6507 6546 6732 7215 7318 7358 7371 7433 7763 7818 7830 7946 7961 8143 8464 8554 8677 8857 9090 9180 9202 9495 9693 9705 9922 10075 10291 10413 10464 10560 10577 10583 10838 10877 10994 11091 11117 11357 11486 11678 11692 11736 11912 12171 12334 12391 12952 12982 13170 13315 1331…	SD	SD1	SD1
BB29	HT005	KX758400	Swamp buffalo	Prachuap Khiri Khan	Thai	South Thailand	Thailand	This Study	Illumina	1	5621.9	46 179 216delTTTT 244delC 297 358 538 1171 1172 1628 3179 3212 3259 3523 3796 3865 4251 4736 4897 5683 5781 5907 5967 6318 6363 6507 6546 6732 7215 7318 7358 7371 7433 7763 7818 7830 7946 7961 8143 8464 8554 8677 8857 9090 9180 9202 9495 9693 9705 9922 10075 10291 10413 10464 10560 10577 10583 10838 10877 10994 11091 11117 11357 11486 11678 11692 11736 11912 12171 12334 12391 12952 12982 13170 13…	SD	SD1	SD1
BB31	HT006	KX758401	Swamp buffalo	Prachuap Khiri Khan	Thai	South Thailand	Thailand	This Study	Illumina	1	9468.9	46 179 216delTTTT 297 358 538 1171 1172 1628 3179 3212 3259 3523 3796 3865 4251 4736 4897 5683 5781 5907 5967 6318 6363 6507 6546 6732 7215 7318 7358 7371 7433 7763 7818 7830 7946 7961 8143 8464 8554 8677 8857 9090 9180 9202 9495 9693 9705 9922 10075 10291 10413 10464 10560 10577 10583 10838 10877 10994 11091 11117 11357 11486 11678 11692 11736 11912 12171 12334 12391 12952 12982 13170 13315 1331…	SD	SD2	SD2
YNB26	HT007	KX758374	Swamp buffalo	China-Vietnam border	Vietnam	North Vietnam	Vietnam	This Study	Sanger	1		46 179 217delTT 219 236delA 297 358 538 945 1171 2251 2580 3259 3514 3523 4251 4301 5153 5683 5694 6318 6417 6732 6897C 7215 7318 7371 7598 7763 7818 7946 7961 8143 8464 8662 8677 8692T 8857 9202 10114 10291 10434 10560 10577 10583 10838 10877 10994 11091 11250 11357 11486 11678 11975 12243 12334 12391 12418 12532 12646 12952 12982 13051 13072 13315 13555 13603 13766 13968 14364 14655 14724 15078…	SB	SB2	SB2b
DH14	HT008	KX758373	Swamp buffalo	Dehong, Yunnan province	Dehong	Dehong, Yunnan province	Southwest China	This Study	Sanger	1		46 179 216 217delTTT 236delA 297 358 538 945 1171 2251 2580 3259 3514 3523 4251 4301 4671 5153 5683 5694 6318 6417 6732 6897C 7215 7318 7371 7598 7763 7818 7946 7961 8143 8464 8662 8677 8692T 8857 9202 10114 10291 10434 10560 10577 10583 10838 10877 10994 11091 11250 11357 11486 11678 11975 12243 12334 12391 12418 12532 12646 12952 12982 13051 13072 13315 13555 13603 13766 13968 14364 14655 14724…	SB	SB2	SB2b
LXK-B10	HT009	KX758371	Swamp buffalo	Xieng Khuoang Province	Lao	Xieng Khuoang Province	Laos	This Study	Sanger	1		46 179 191 216delTTT 219 236delA 297 358 538 945 1171 2251 2580 3259 3514 3523 4251 4301 5153 5683 5694 6137 6318 6417 6732 6897C 7215 7318 7371 7598 7763 7818 7946 7961 8143 8189 8464 8554 8662 8677 8692T 8857 9202 9372 10114 10291 10434 10560 10577 10583 10838 10877 10994 11091 11250 11357 11486 11678 11975 12243 12334 12391 12418 12532 12646 12952 12982 13051 13072 13315 13555 13603 13766 1396…	SB	SB2	SB2a
YNB14	HT010	KX758372	Swamp buffalo	China-Vietnam border	Vietnam	North Vietnam	Vietnam	This Study	Sanger	1		46 179 191 216delTTTT 236delA 297 358 538 945 1171 2251 2580 3259 3454 3514 3523 4251 4301 5153 5683 5694 6318 6417 6732 6897C 7215 7318 7371 7598 7763 7818 7946 7961 8143 8189 8464 8554 8662 8677 8692T 8857 9202 9372 10114 10291 10434 10560 10577 10583 10838 10877 10994 11091 11250 11357 11486 11678 11975 12243 12334 12391 12418 12532 12646 12952 12982 13051 13072 13315 13555 13603 13766 13968 1…	SB	SB2	SB2a
LP-B06	HT011	KX758376	Swamp buffalo	Phongsaly Province	Lao	Phongsaly Province	Laos	This Study	Sanger	1		46 179 216delTTTT 236delA 297 358 538 945 1171 1714 2251 2580 3259 3514 3523 4251 4301 5153 5683 5694 6318 6417 6732 6897C 7215 7318 7371 7598 7763 7818 7847 7946 7961 8143 8464 8662 8677 8692T 8857 9202 10114 10291 10434 10542 10560 10577 10583 10838 10877 10994 11091 11250 11357 11486 11678 11975 12243 12334 12391 12418 12452 12532 12646 12952 12982 13051 13072 13315 13555 13603 13766 13837 139…	SB	SB3	SB3
YNB46	HT012	KX758377	Swamp buffalo	China-Vietnam border	Vietnam	North Vietnam	Vietnam	This Study	Sanger	1		46 179 216delTTTT 236delA 297 358 538 945 1171 1714 2251 2580 3259 3514 3523 4251 4301 5153 5683 5694 6318 6417 6732 6897C 7215 7318 7371 7598 7763 7818 7847 7946 7961 8143 8464 8662 8677 8692T 8857 9202 10114 10159 10291 10434 10542 10560 10577 10583 10838 10877 10994 11091 11250 11357 11486 11678 11975 12243 12334 12391 12418 12452 12532 12646 12952 12982 13051 13072 13315 13555 13603 13726 137…	SB	SB3	SB3
JHO16	HT013	KX758375	Swamp buffalo	Jinghong, Xishuangbanna, Yunnan province	Jinghong	Xishuangbanna, Yunnan province	Southwest China	This Study	Sanger	1		46 179 216delTTTT 236delA 297 358 538 945 1171 1714 2251 2580 3259 3514 3523 4251 4301 5153 5683 5694 6318 6417 6732 6897C 7215 7318 7371 7598 7763 7818 7847 7946 7961 8143 8464 8662 8677 8692T 8857 9202 10114 10159 10291 10434 10542 10560 10577 10583 10838 10877 10994 11091 11250 11357 11486 11678 11975 12243 12334 12391 12418 12452 12532 12646 12952 12982 13051 13072 13315 13555 13603 13766 139…	SB	SB3	SB3
GX16	HT014	KX758378	Swamp buffalo	Guangxi province	Guangxi	Guangxi province	Southeast China	This Study	Sanger	1		46 179 217delTT 219 236delA 297 358 538 945 1171 1714 2251 2580 3259 3514 3523 4251 4301 5153 5683 5694 6318 6417 6732 6897C 7215 7318 7371 7598 7763 7818 7847 7946 7961 8143 8464 8662 8677 8692T 8857 9202 10114 10291 10434 10542 10560 10577 10583 10838 10877 10994 11091 11250 11357 11486 11678 11975 12243 12334 12391 12418 12452 12532 12646 12952 12982 13051 13072 13315 13555 13603 13766 13968 1…	SB	SB3	SB3a
JH10new	HT014	KX758382	Swamp buffalo	Jingzhou, Hubei province	Jianghan	Jingzhou, Hubei province	China (Yangtze Valley)	This Study	Sanger	1		46 179 216delTTT 219 236delA 297 358 538 945 1171 1714 2251 2580 3259 3514 3523 4251 4301 5153 5683 5694 6318 6417 6732 6897C 7215 7318 7371 7598 7763 7818 7847 7946 7961 8143 8464 8662 8677 8692T 8857 9202 10114 10291 10434 10542 10560 10577 10583 10838 10877 10994 11091 11250 11357 11486 11678 11975 12243 12334 12391 12418 12452 12532 12646 12952 12982 13051 13072 13315 13555 13603 13766 13968 …	SB	SB3	SB3a
India10	HT015	KX758379	Swamp buffalo	North India	India	North India	India	This Study	Sanger	1		46 179 217delTT 219 236delA 297 358 538 945 1171 1714 2251 2580 3259 3514 3523 4251 4301 5150 5153 5683 5694 6318 6417 6732 6897C 7215 7318 7371 7598 7763 7818 7847 7946 7961 8143 8464 8662 8677 8692T 8857 9202 10114 10291 10434 10542 10560 10577 10583 10838 10877 10994 11091 11250 11357 11486 11678 11975 12243 12334 12391 12418 12452 12532 12646 12952 12982 13051 13072 13315 13555 13603 13766 13…	SB	SB3	SB3a
India14	HT015	KX758380	Swamp buffalo	North India	India	North India	India	This Study	Sanger	1		46 179 217delTT 219 236delA 297 358 538 945 1171 1714 2251 2580 3259 3514 3523 4251 4301 5150 5153 5683 5694 6318 6417 6732 6897C 7215 7318 7371 7598 7763 7818 7847 7946 7961 8143 8464 8662 8677 8692T 8857 9202 10114 10291 10434 10542 10560 10577 10583 10838 10877 10994 11091 11250 11357 11486 11678 11975 12243 12334 12391 12418 12452 12532 12646 12952 12982 13051 13072 13315 13555 13603 13766 13…	SB	SB3	SB3a
India4	HT015	KX758381	Swamp buffalo	North India	India	North India	India	This Study	Sanger	1		46 179 217delTT 219 236delA 297 358 538 945 1171 1714 2251 2580 3259 3514 3523 4251 4301 5150 5153 5683 5694 6318 6417 6732 6897C 7215 7318 7371 7598 7763 7818 7847 7946 7961 8143 8464 8662 8677 8692T 8857 9202 10114 10291 10434 10542 10560 10577 10583 10838 10877 10994 11091 11250 11357 11486 11678 11975 12243 12334 12391 12418 12452 12532 12646 12952 12982 13051 13072 13315 13555 13603 13766 13…	SB	SB3	SB3a
lao34	HT016	KX758383	Swamp buffalo	China-Laos border	Lao	North Laos	Laos	This Study	Sanger	1		46 179 192 217delT 218 219 236delA 244delC 297 358 538 945 1171 1714 2251 2501delA 2580 3259 3514 3523 4251 4301 5153 5683 5694 6318 6417 6732 6897C 7215 7318 7371 7598 7763 7818 7847 7946 7961 8143 8464 8662 8677 8692T 8857 9202 10114 10291 10434 10542 10560 10577 10583 10838 10877 10994 11091 11250 11357 11486 11678 11975 12243 12334 12391 12418 12452 12532 12646 12952 12982 13051 13072 13315 1…	SB	SB3	SB3a
lao46	HT017	KX758390	Swamp buffalo	China-Laos border	Lao	North Laos	Laos	This Study	Sanger	1		46 179 216delTTTT 236delA 297 358 538 945 1171 1714 2251 2580 3259 3397 3514 3523 4251 4301 5153 5683 5694 6318 6417 6732 6897C 7215 7318 7371 7380 7598 7763 7818 7847 7946 7961 8143 8464 8662 8677 8692T 8857 9202 10114 10291 10434 10542 10560 10577 10583 10838 10877 10994 11091 11250 11357 11486 11678 11975 12243 12334 12391 12418 12452 12532 12646 12952 12982 13051 13072 13315 13555 13603 13766…	SB	SB3	SB3a1
DDN9	HT018	KX758384	Swamp buffalo	Honghe, Yunnan province	Diandongnan	Honghe, Yunnan province	Southwest China	This Study	Sanger	1		46 179 216delTTTT 236delA 297 358 538 945 1171 1714 2251 2580 3259 3397 3514 3523 4251 4301 5153 5683 5694 6318 6417 6732 6897C 7215 7318 7371 7598 7763 7818 7847 7946 7961 8143 8464 8662 8677 8692T 8857 9202 10114 10291 10434 10542 10560 10577 10583 10838 10877 10994 11091 11250 11357 11486 11678 11975 12243 12334 12391 12418 12452 12532 12646 12952 12982 13051 13072 13315 13555 13603 13756T 137…	SB	SB3	SB3a1
FL3	HT019	KX758386	Swamp buffalo	Fuling, Chongqing City	Fuling	Fuling, Chongqing City	China (Yangtze Valley)	This Study	Sanger	1		46 179 216delTTTT 236delA 297 358 538 945 1171 1714 2251 2580 3259 3397 3514 3523 4251 4301 5153 5683 5694 6318 6417 6732 6897C 7215 7318 7371 7598 7763 7818 7847 7946 7961 8143 8464 8662 8677 8692T 8857 9202 10114 10291 10434 10542 10560 10577 10583 10838 10877 10994 11091 11250 11357 11486 11678 11975 12243 12334 12391 12418 12452 12532 12646 12952 12982 13051 13072 13315 13555 13603 13766 1396…	SB	SB3	SB3a1
XJ09	HT020	KX758392	Swamp buffalo	Ji'an, Xiajiang, Jiangxi province	Xiajiang	Xiajiang, Jiangxi province	China (Yangtze Valley)	This Study	Sanger	1		46 179 216delTTTT 236delA 297 358 538 945 1171 1714 2251 2580 3259 3397 3514 3523 4251 4301 5153 5683 5694 6318 6417 6732 6897C 7215 7318 7371 7598 7763 7818 7847 7946 7961 8143 8464 8662 8677 8692T 8857 9202 9438 10114 10291 10434 10542 10560 10577 10583 10838 10877 10994 11091 11250 11357 11486 11678 11975 12243 12334 12391 12418 12452 12532 12646 12952 12982 13051 13072 13315 13555 13603 13766…	SB	SB3	SB3a1
HZ14	HT021	KX758389	Swamp buffalo	Hanzhong, Shaanxi province	Shannan	Hanzhong, Shaanxi province	China (Yangtze Valley)	This Study	Sanger	1		46 179 216delTTT 219 236delA 297 358 538 945 1171 1714 2251 2580 3259 3397 3514 3523 4251 4301 5153 5683 5694 5982 6318 6417 6732 6897C 7215 7318 7371 7598 7763 7818 7847 7946 7961 8143 8464 8662 8677 8692T 8857 9202 10114 10291 10434 10542 10560 10577 10583 10838 10877 10994 11091 11250 11357 11486 11678 11975 12243 12334 12391 12418 12452 12532 12646 12952 12982 13051 13072 13315 13555 13603 13…	SB	SB3	SB3a1
DZN17	HT022	KX758385	Swamp buffalo	Honghe, Yunnan province	Diandongnan	Honghe, Yunnan province	Southwest China	This Study	Sanger	1		46 179 216delTTT 219 236delA 297 358 538 945 1171 1714 2251 2580 3259 3397 3514 3523 4251 4301 5153 5683 5694 6318 6417 6732 6897C 7215 7318 7371 7598 7763 7818 7847 7946 7961 8143 8464 8662 8677 8692T 8857 9202 10114 10291 10434 10542 10560 10577 10583 10838 10877 10994 11091 11250 11357 11486 11678 11975 12243 12334 12391 12418 12452 12532 12646 12952 12982 13051 13072 13315 13555 13603 13766 1…	SB	SB3	SB3a1
FL40	HT022	KX758387	Swamp buffalo	Fuling, Chongqing City	Fuling	Fuling, Chongqing City	China (Yangtze Valley)	This Study	Sanger	1		46 179 216delTTT 219 236delA 297 358 538 945 1171 1714 2251 2580 3259 3397 3514 3523 4251 4301 5153 5683 5694 6318 6417 6732 6897C 7215 7318 7371 7598 7763 7818 7847 7946 7961 8143 8464 8662 8677 8692T 8857 9202 10114 10291 10434 10542 10560 10577 10583 10838 10877 10994 11091 11250 11357 11486 11678 11975 12243 12334 12391 12418 12452 12532 12646 12952 12982 13051 13072 13315 13555 13603 13766 1…	SB	SB3	SB3a1
GZ4	HT022	KX758388	Swamp buffalo	North of Guizhou province	Guizhou	Guizhou province	Southwest China	This Study	Sanger	1		46 179 216delTTT 219 236delA 297 358 538 945 1171 1714 2251 2580 3259 3397 3514 3523 4251 4301 5153 5683 5694 6318 6417 6732 6897C 7215 7318 7371 7598 7763 7818 7847 7946 7961 8143 8464 8662 8677 8692T 8857 9202 10114 10291 10434 10542 10560 10577 10583 10838 10877 10994 11091 11250 11357 11486 11678 11975 12243 12334 12391 12418 12452 12532 12646 12952 12982 13051 13072 13315 13555 13603 13766 1…	SB	SB3	SB3a1
PYH11	HT022	KX758391	Swamp buffalo	Poyang, Jiangxi province	Poyanghu	Poyang, Jiangxi province	China (Yangtze Valley)	This Study	Sanger	1		46 179 216delTTT 219 236delA 297 358 538 945 1171 1714 2251 2580 3259 3397 3514 3523 4251 4301 5153 5683 5694 6318 6417 6732 6897C 7215 7318 7371 7598 7763 7818 7847 7946 7961 8143 8464 8662 8677 8692T 8857 9202 10114 10291 10434 10542 10560 10577 10583 10838 10877 10994 11091 11250 11357 11486 11678 11975 12243 12334 12391 12418 12452 12532 12646 12952 12982 13051 13072 13315 13555 13603 13766 1…	SB	SB3	SB3a1
YNB8	HT022	KX758393	Swamp buffalo	China-Vietnam border	Vietnam	North Vietnam	Vietnam	This Study	Sanger	1		46 179 216delTTTT 236delA 297 358 538 945 1171 1714 2251 2580 3259 3397 3514 3523 4251 4301 5153 5683 5694 6318 6417 6732 6897C 7215 7318 7371 7598 7763 7818 7847 7946 7961 8143 8464 8662 8677 8692T 8857 9202 10114 10291 10434 10542 10560 10577 10583 10838 10877 10994 11091 11250 11357 11486 11678 11975 12243 12334 12391 12418 12452 12532 12646 12952 12982 13051 13072 13315 13555 13603 13766 1396…	SB	SB3	SB3a1
FZ5	HT023	KX758394	Swamp buffalo	Fu'an, Fujian province	Fu'an	Fu'an, Fujian province	Southeast China	This Study	Sanger	1		46 119 179 191 217delT 218 219 236delA 244delC 297 358 538 945 1171 2251 2580 3259 3514 3523 4251 4301 5153 5683 5694 6318 6417 6732 6897C 6960 7215 7318 7371 7598 7763 7818 7946 7961 8143 8464 8662 8677 8692T 8803 8857 9202 10114 10291 10434 10560 10577 10583 10838 10877 10994 11091 11250 11357 11486 11678 11975 12243 12334 12391 12418 12532 12646 12952 12982 13051 13072 13315 13555 13603 13766 …	SB	SB4	SB4
LO-B04	HT024	KX758395	Swamp buffalo	Oudomxay Province	Lao	Oudomxay Province	Laos	This Study	Sanger	1		46 119 133 179 191 217delTT 219 236delA 297 358 538 945 1171 2251 2580 3166 3259 3514 3523 4251 4301 5153 5683 5694 6318 6417 6732 6897C 6960 7215 7318 7371 7598 7763 7818 7946 7961 8143 8464 8662 8677 8692T 8803 8857 9202 9391 10114 10291 10434 10560 10577 10583 10838 10877 10994 11091 11250 11357 11486 11678 11782 11975 12243 12334 12391 12418 12532 12646 12952 12982 13051 13072 13315 13555 136…	SB	SB4	SB4
WZ24	HT025	KX758396	Swamp buffalo	Pingyang, Wenzhou, Zhejiang province	Wenzhou	Wenzhou, Zhejiang province	Southeast China	This Study	Sanger	1		46 119 179 191 218delT 219 236delA 244delC 297 358 538 945 1171 2251 2580 3259 3514 3523 3763 4251 4301 5153 5683 5694 6318 6417 6732 6897C 6960 7215 7318 7371 7598 7763 7818 7946 7961 8143 8464 8662 8677 8692T 8803 8857 9202 10114 10291 10434 10560 10577 10583 10838 10877 10994 11091 11250 11357 11486 11678 11975 12243 12334 12391 12418 12532 12646 12952 12982 13051 13072 13315 13555 13603 13766…	SB	SB4	SB4
DX7	HT026	KX758368	Swamp buffalo	Daoxian, Hunan province	Fuzhong	Fuchuan and Zhongshan, Guangxi province	China (Yangtze Valley)	This Study	Sanger	1		46 179 191 217delTT 219 244delC 297 356 358 538 548 945 1171 1452 2251 2580 3259 3514 3523 4251 4301 5075 5153 5683 5694 6318 6417 6732 6897C 7215 7318 7371 7598 7763 7818 7946 7961 8143 8464 8662 8677 8692T 8803 8857 10114 10291 10434 10560 10577 10583 10838 10877 10994 11091 11250 11357 11486 11678 11975 12243 12334 12391 12418 12532 12646 12952 12982 13051 13072 13315 13331 13555 13603 13766 1…	SB	SB1	SB1b
DZN15	HT026	KX758369	Swamp buffalo	Honghe, Yunnan province	Diandongnan	Honghe, Yunnan province	Southwest China	This Study	Sanger	1		46 179 191 216delTTTT 244delC 297 356 358 538 548 945 1171 1452 2251 2580 3259 3514 3523 4251 4301 5075 5153 5683 5694 6318 6417 6732 6897C 7215 7318 7371 7598 7763 7818 7946 7961 8143 8464 8662 8677 8692T 8803 8857 10114 10291 10434 10560 10577 10583 10838 10877 10994 11091 11250 11357 11486 11678 11975 12243 12334 12391 12418 12532 12646 12952 12982 13051 13072 13315 13331 13555 13603 13766 139…	SB	SB1	SB1b
YNB1	HT027	KX758370	Swamp buffalo	China-Vietnam border	Vietnam	North Vietnam	Vietnam	This Study	Sanger	1		46 179 191 216delTTTT 244delC 297 356 358 538 548 945 1171 1452 2251 2580 3259 3514 3523 4251 4301 5075 5153 5683 5694 6318 6417 6732 6897C 7215 7318 7371 7598 7763 7818 7946 7961 8143 8464 8662 8677 8692T 8803 8857 10114 10291 10434 10560 10577 10583 10838 10877 10994 11091 11250 11357 11486 11678 11975 12243 12334 12391 12418 12532 12646 12952 12982 13051 13072 13315 13331 13555 13603 13766 139…	SB	SB1	SB1b
DH18	HT028	KX758353	Swamp buffalo	Dehong, Yunnan province	Dehong	Dehong, Yunnan province	Southwest China	This Study	Sanger	1		46 179 191 216 217delTTT 244delC 297 356 358 538 548 945 1171 1452 2251 2580 3259 3514 3523 4251 4301 5075 5153 5683 5694 6318 6417 6732 6897C 7215 7318 7371 7598 7763 7818 7946 7961 8143 8464 8662 8677 8692T 8803 8857 10114 10291 10434 10560 10577 10583 10838 10877 10994 11091 11250 11357 11486 11678 11975 12243 12334 12391 12418 12532 12646 12952 12982 13051 13072 13315 13331 13555 13603 13766 …	SB	SB1	SB1a
YNB9	HT029	KX758354	Swamp buffalo	China-Vietnam border	Vietnam	North Vietnam	Vietnam	This Study	Sanger	1		46 179 191 216delTTTT 297 356 358 538 548 945 1171 1452 2251 2580 3259 3514 3523 4251 4301 5075 5153 5683 5694 6318 6417 6732 6897C 7215 7318 7371 7598 7763 7818 7946 7961 8143 8464 8662 8677 8692T 8803 8857 10114 10291 10434 10560 10577 10583 10838 10877 10994 11091 11250 11357 11486 11678 11975 12243 12334 12391 12418 12532 12646 12952 12982 13051 13072 13315 13331 13555 13603 13766 13968 14364…	SB	SB1	SB1a
GX15	HT030	KX758366	Swamp buffalo	Guangxi province	Guangxi	Guangxi province	Southeast China	This Study	Sanger	1		46 179 191 217delTT 219 244delC 297 356 358 538 548 945 1171 1452 2251 2580 3259 3514 3523 4251 4301 5075 5153 5683 5694 6318 6417 6732 6897C 7215 7318 7371 7598 7763 7818 7946 7961 8143 8464 8662 8677 8692T 8803 8857 10114 10291 10434 10560 10577 10583 10838 10877 10994 11091 11250 11357 11486 11678 11975 12243 12334 12391 12418 12532 12646 12902 12952 12982 13051 13072 13315 13331 13555 13603 1…	SB	SB1	SB1a2
JH6	HT031	KX758367	Swamp buffalo	Jingzhou, Hubei province	Jianghan	Jingzhou, Hubei province	China (Yangtze Valley)	This Study	Sanger	1		46 179 191 216delTTTT 297 356 358 538 548 945 1171 1452 1507 2251 2580 3259 3514 3523 4251 4301 5075 5153 5683 5694 6318 6417 6732 6897C 7215 7318 7371 7598 7763 7818 7946 7961 8143 8464 8662 8677 8692T 8803 8857 10114 10291 10434 10560 10577 10583 10838 10877 10994 11091 11250 11357 11486 11678 11975 12243 12334 12391 12418 12532 12646 12952 12982 13051 13072 13315 13331 13555 13603 13766 13968 …	SB	SB1	SB1a2
GZ22	HT032	KX758357	Swamp buffalo	North of Guizhou province	Guizhou	Guizhou province	Southwest China	This Study	Sanger	1		46 179 191 219 297 356 358 538 548 945 1171 1452 2251 2580 3259 3514 3523 4251 4301 5075 5153 5683 5694 6318 6417 6732 6897C 7215 7318 7371 7598 7763 7818 7946 7961 8143 8464 8662 8677 8692T 8803 8857 10114 10291 10434 10560 10577 10583 10838 10877 10994 11091 11250 11357 11486 11678 11975 12243 12334 12391 12418 12532 12646 12952 12982 13051 13072 13315 13331 13555 13603 13766 13968 13977 14364 …	SB	SB1	SB1a1
YNB28	HT032	KX758364	Swamp buffalo	China-Vietnam border	Vietnam	North Vietnam	Vietnam	This Study	Sanger	1		46 179 191 216delTTTT 244delC 297 356 358 538 548 945 1171 1452 2251 2580 3259 3514 3523 4251 4301 5075 5153 5683 5694 6318 6417 6732 6897C 7215 7318 7371 7598 7763 7818 7946 7961 8143 8464 8662 8677 8692T 8803 8857 10114 10291 10434 10560 10577 10583 10838 10877 10994 11091 11250 11357 11486 11678 11975 12243 12334 12391 12418 12532 12646 12952 12982 13051 13072 13315 13331 13555 13603 13766 139…	SB	SB1	SB1a1
lao33	HT033	KX758359	Swamp buffalo	China-Laos border	Lao	North Laos	Laos	This Study	Sanger	1		46 179 191 216delTTT 219 244delC 297 356 358 538 548 945 1171 1452 2251 2580 3259 3514 3523 4251 4301 5075 5153 5683 5694 6318 6417 6732 6897C 7215 7318 7371 7598 7763 7818 7946 7961 8143 8464 8662 8677 8692T 8803 8857 10114 10291 10434 10560 10577 10583 10838 10877 10994 11091 11117 11250 11357 11486 11678 11975 12243 12334 12391 12418 12532 12646 12952 12982 13051 13072 13315 13331 13555 13603 …	SB	SB1	SB1a1
lao39	HT033	KX758360	Swamp buffalo	China-Laos border	Lao	North Laos	Laos	This Study	Sanger	1		46 179 191 216delTTT 219 244delC 297 356 358 538 548 945 1171 1452 2251 2580 3259 3514 3523 4251 4301 5075 5153 5683 5694 6318 6417 6732 6897C 7215 7318 7371 7598 7763 7818 7946 7961 8143 8464 8662 8677 8692T 8803 8857 10114 10291 10434 10560 10577 10583 10838 10877 10994 11091 11117 11250 11357 11486 11678 11975 12243 12334 12391 12418 12532 12646 12952 12982 13051 13072 13315 13331 13555 13603 …	SB	SB1	SB1a1
PYH05	HT034	KX758362	Swamp buffalo	Poyang, Jiangxi province	Poyanghu	Poyang, Jiangxi province	China (Yangtze Valley)	This Study	Sanger	1		46 179 191 216delTTTT 244delC 297 356 358 538 548 945 1171 1452 2251 2580 3259 3514 3523 4251 4301 5075 5153 5683 5694 6318 6417 6732 6897C 7215 7318 7371 7598 7763 7818 7946 7961 8143 8464 8662 8677 8692T 8803 8857 10114 10291 10434 10560 10577 10583 10838 10877 10994 11091 11250 11357 11486 11678 11975 12243 12334 12391 12418 12532 12646 12952 12982 13051 13072 13315 13331 13555 13603 13766 139…	SB	SB1	SB1a1
LXK-B14	HT035	KX758361	Swamp buffalo	Xieng Khuoang Province	Lao	Xieng Khuoang Province	Laos	This Study	Sanger	1		46 179 191 216delTTTT 244delC 297 356 358 538 548 945 1171 1452 2251 2580 3259 3514 3523 4251 4301 5075 5153 5683 5694 6318 6417 6732 6897C 7215 7318 7371 7598 7763 7818 7946 7961 8143 8464 8662 8677 8692T 8803 8857 10114 10291 10434 10560 10577 10583 10838 10877 10994 11091 11250 11357 11486 11678 11975 12243 12334 12391 12418 12532 12646 12952 12982 13051 13072 13315 13331 13555 13603 13766 139…	SB	SB1	SB1a1
BH40	HT036	KX758355	Swamp buffalo	Yueyang, Hunan province	Binhu	Yueyang and Changde, Hunan province	China (Yangtze Valley)	This Study	Sanger	1		46 179 191 216delTTTT 244delC 297 356 358 538 548 945 1171 1452 2251 2580 3259 3514 3523 4251 4301 5075 5153 5683 5694 6318 6417 6732 6897C 7215 7318 7371 7598 7763 7818 7946 7961 8143 8464 8662 8677 8692T 8803 8857 10114 10291 10434 10560 10577 10583 10838 10877 10994 11091 11114 11250 11357 11486 11678 11975 12243 12334 12391 12418 12532 12646 12952 12982 13051 13072 13315 13331 13555 13603 137…	SB	SB1	SB1a1
HN18	HT037	KX758358	Swamp buffalo	Xinglong, Wanning, Hainan province	Xinglong	Wanning, Hainan province	Southwest China	This Study	Sanger	1		46 179 191 216delTTT 219 244delC 297 356 358 538 548 945 1171 1452 2251 2580 3259 3514 4251 4301 5075 5153 5683 5694 6318 6417 6732 6897C 7215 7318 7371 7598 7763 7818 7946 7961 8143 8464 8662 8677 8692T 8803 8857 10114 10291 10434 10560 10577 10583 10838 10877 10994 11091 11250 11357 11486 11678 11975 12243 12334 12391 12418 12532 12646 12952 12982 13051 13072 13315 13331 13555 13603 13766 13968…	SB	SB1	SB1a1
DZN10	HT038	KX758356	Swamp buffalo	Honghe, Yunnan province	Diandongnan	Honghe, Yunnan province	Southwest China	This Study	Sanger	1		46 179 191 297 356 358 538 548 945 1171 1452 2251 2580 3259 3514 3523 4251 4301 5075 5153 5683 5694 6318 6417 6732 6897C 7215 7318 7371 7598 7763 7818 7946 7961 8143 8464 8662 8677 8692T 8803 8857 10114 10291 10434 10560 10577 10583 10838 10877 10994 11091 11250 11357 11486 11678 11975 12243 12334 12391 12418 12532 12646 12952 12982 13051 13072 13315 13331 13555 13603 13766 13968 13977 14364 1464…	SB	SB1	SB1a1
YNB48	HT039	KX758365	Swamp buffalo	China-Vietnam border	Vietnam	North Vietnam	Vietnam	This Study	Sanger	1		46 179 191 216delTTTT 297 356 358 538 548 945 1171 1452 2251 2580 3259 3514 3523 4251 4301 5075 5153 5683 5694 6318 6417 6732 6897C 7215 7318 7371 7598 7763 7818 7946 7961 8143 8464 8662 8677 8692T 8803 8857 10114 10291 10434 10560 10577 10583 10838 10877 10994 11091 11250 11321 11357 11486 11678 11975 12243 12334 12391 12418 12532 12646 12952 12982 13051 13072 13315 13331 13555 13603 13766 13968…	SB	SB1	SB1a1
XJ19	HT040	KX758363	Swamp buffalo	Ji'an, Xiajiang, Jiangxi province	Xiajiang	Xiajiang, Jiangxi province	China (Yangtze Valley)	This Study	Sanger	1		46 179 191 216delTTT 219 244delC 297 356 358 538 548 945 1171 1452 2251 2580 2943 3259 3514 3523 4251 4301 5075 5153 5683 5694 5754 6318 6417 6732 6897C 7215 7318 7371 7598 7763 7818 7946 7961 8143 8464 8662 8677 8692T 8803 8857 10114 10291 10434 10560 10577 10583 10838 10877 10994 11091 11250 11357 11486 11678 11975 12243 12334 12391 12418 12532 12646 12952 12982 13051 13072 13315 13331 13555 13…	SB	SB1	SB1a1
PYH14	HT041	KX758402	Swamp buffalo	Poyang, Jiangxi province	Poyanghu	Poyang, Jiangxi province	China (Yangtze Valley)	This Study	Sanger	1		169 179 184 191 217delTT 219 236delA 244delC 350 358 744T 812 1171 1401delA 1495delC 2208 3226 3229 3460 3523 3547 4251 4658 4758 5683 5689 6318 6672 7215 7371 8143 8464 8554 8620 8647 8677 8815 8857 9180 9202 9495 9558 9693 9729A 9822 10560 10577 10583 10838 10877 10994 11076 11091 11357 11486 11678 12334 12598 12952 13072 13315 13555 13766 13909 14388 14655 15198 15370 15420 15603 15643 15921 1…	SE	SE	SE
DH49	HT042	KX758352	Swamp buffalo	Dehong, Yunnan province	Dehong	Dehong, Yunnan province	Southwest China	This Study	Sanger	1		2 244delC 2245 5683 5784 7557 8464 8528 8554 8620 8677 9180 9202 9495 9693 10994 11357 11768 12334 13720 14165T 14655 15528 15968 15987 16066 16076 16083 16086 16122 16123 16147 16175 16183 16250 16269 16328	SA	SA3	SA3
BH7h	HT043	KX758333	Swamp buffalo	Yueyang, Hunan province	Binhu	Yueyang and Changde, Hunan province	China (Yangtze Valley)	This Study	Sanger	1		2 218delT 219 244delC 5683 6255T 8417 8528 8554 8620 8677 9180 9202 9495 9693 10138 10682 12334 14655 15956 15994insGG 16066 16094 16147	SA	SA2	SA2
lao60	HT044	KX758337	Swamp buffalo	China-Laos border	Lao	North Laos	Laos	This Study	Sanger	1		2 5683 6255T 8417 8528 8554 8620 8677 9180 9202 9495 9693 10138 10682 12334 14655 15994insG 16066 16077 16094 16147 16253	SA	SA2	SA2
LP-B02	HT045	KX758340	Swamp buffalo	Phongsaly Province	Lao	Phongsaly Province	Laos	This Study	Sanger	1		2 218delTT 1341 5683 6255T 8417 8528 8554 8620 8677 9180 9202 9495 9693 9729 10138 10682 12334 14655 16094 16147	SA	SA2	SA2
FL9	HT046	KX758336	Swamp buffalo	Fuling, Chongqing City	Fuling	Fuling, Chongqing City	China (Yangtze Valley)	This Study	Sanger	1		2 218delTT 244delC 5683 6255T 8417 8528 8554 8620 8677 9180 9202 9495 9693 10138 10682 12334 14655 14787 15994delG 15994insG 16066 16094 16147	SA	SA2	SA2
YNB21	HT047	KX758349	Swamp buffalo	China-Vietnam border	Vietnam	North Vietnam	Vietnam	This Study	Sanger	1		2 5683 6255T 8417 8528 8554 8620 8677 9180 9202 9495 9693 10138 10682 12334 14655 16066 16075 16094 16147	SA	SA2	SA2
LO-B09	HT048	KX758339	Swamp buffalo	Oudomxay Province	Lao	Oudomxay Province	Laos	This Study	Sanger	1		2 219 244delC 4265 4421 5683 6255T 8417 8528 8554 8620 8677 9180 9202 9495 9693 10138 10682 12334 13609 14655 15992delGGG 16049 16066 16094 16147	SA	SA2	SA2
DZN1	HT049	KX758335	Swamp buffalo	Honghe, Yunnan province	Diandongnan	Honghe, Yunnan province	Southwest China	This Study	Sanger	1		2 219 244insC 5683 6255T 8417 8528 8554 8620 8677 9180 9202 9495 9693 10138 10577 10682 12334 14655 15994delG 15994insG 16066 16094 16147	SA	SA2	SA2
BH45	HT050	KX758332	Swamp buffalo	Yueyang, Hunan province	Binhu	Yueyang and Changde, Hunan province	China (Yangtze Valley)	This Study	Sanger	1		2 5683 6255T 8417 8528 8554 8620 8677 9180 9202 9495 9693 10138 10682 12334 14655 15994insG 16066 16094 16147	SA	SA2	SA2
BB84	HT050	KX758331	Swamp buffalo	Surin	Thai	Northeast Thailand	Thailand	This Study	Illumina	1	4322.2	2 219 5683 6255T 8417 8528 8554 8620 8677 9180 9202 9495 9693 10138 10682 12334 14655 16066 16094 16147	SA	SA2	SA2
YNB37	HT051	KX758351	Swamp buffalo	China-Vietnam border	Vietnam	North Vietnam	Vietnam	This Study	Sanger	1		2 219delT 5683 6255T 8417 8528 8554 8620 8677 9180 9202 9495 9693 10138 10682 12334 14655 15994delG 16066 16133 16147	SA	SA2	SA2
MD3	HT052	KX758341	Swamp buffalo	Burma	Burma	Burma	Burma	This Study	Sanger	1		2 218delT 219 5683 6255T 8396 8417 8528 8554 8620 8677 9180 9202 9495 9693 10138 10682 12334 14655 16023 16066 16147 16269	SA	SA2	SA2
YNB31	HT053	KX758350	Swamp buffalo	China-Vietnam border	Vietnam	North Vietnam	Vietnam	This Study	Sanger	1		2 218delT 219 5683 6255T 8417 8528 8554 8620 8677 9180 9202 9495 9693 10138 10682 12334 14655 16066 16094 16147 16168 16183	SA	SA2	SA2
LB-B13	HT054	KX758338	Swamp buffalo	Borkeo Province	Lao	Borkeo Province	Laos	This Study	Sanger	1		2 179 218delTT 244delC 5683 6255T 8417 8528 8554 8620 8677 9180 9202 9495 9693 10138 10682 12334 14360 14655 15994insGG 16066 16094 16147 16183	SA	SA2	SA2
Thai1	HT055	KX758342	Swamp buffalo	Kalasin province, Thailand	Thailand	Kalasin province, Thailand	Thailand	This Study	Sanger	1		2 179 218delTT 5683 6255T 8417 8528 8554 8620 8677 9180 9202 9495 9693 10138 10682 11507 12334 14655 16066 16094 16147	SA	SA2	SA2
Thai10	HT055	KX758343	Swamp buffalo	Kalasin province, Thailand	Thailand	Kalasin province, Thailand	Thailand	This Study	Sanger	1		2 179 218delTT 5683 6255T 8417 8528 8554 8620 8677 9180 9202 9495 9693 10138 10682 11507 12334 14655 16066 16094 16147	SA	SA2	SA2
Thai12	HT055	KX758344	Swamp buffalo	Kalasin province, Thailand	Thailand	Kalasin province, Thailand	Thailand	This Study	Sanger	1		2 179 218delTT 5683 6255T 8417 8528 8554 8620 8677 9180 9202 9495 9693 10138 10682 11507 12334 14655 16066 16094 16147	SA	SA2	SA2
Thai13	HT055	KX758345	Swamp buffalo	Kalasin province, Thailand	Thailand	Kalasin province, Thailand	Thailand	This Study	Sanger	1		2 179 218delTT 5683 6255T 8417 8528 8554 8620 8677 9180 9202 9495 9693 10138 10682 11507 12334 14655 16066 16094 16147	SA	SA2	SA2
Thai3	HT055	KX758346	Swamp buffalo	Kalasin province, Thailand	Thailand	Kalasin province, Thailand	Thailand	This Study	Sanger	1		2 179 218delTT 5683 6255T 8417 8528 8554 8620 8677 9180 9202 9495 9693 10138 10682 11507 12334 14655 16066 16094 16147	SA	SA2	SA2
Thai7	HT055	KX758347	Swamp buffalo	Kalasin province, Thailand	Thailand	Kalasin province, Thailand	Thailand	This Study	Sanger	1		2 179 218delTT 5683 6255T 8417 8528 8554 8620 8677 9180 9202 9495 9693 10138 10682 11507 12334 14655 16066 16094 16147	SA	SA2	SA2
Thai8	HT055	KX758348	Swamp buffalo	Kalasin province, Thailand	Thailand	Kalasin province, Thailand	Thailand	This Study	Sanger	1		2 179 218delTT 5683 6255T 8417 8528 8554 8620 8677 9180 9202 9495 9693 10138 10682 11507 12334 14655 16066 16094 16147	SA	SA2	SA2
DH22	HT056	KX758334	Swamp buffalo	Dehong, Yunnan province	Dehong	Dehong, Yunnan province	Southwest China	This Study	Sanger	1		2 179 219 244delC 5683 6255T 8417 8528 8554 8620 8677 9180 9202 9495 9693 10138 10682 12334 14655 15994insG 16066 16073 16094 16147	SA	SA2	SA2
FL38	HT057	KX758297	Swamp buffalo	Fuling, Chongqing City	Fuling	Fuling, Chongqing City	China (Yangtze Valley)	This Study	Sanger	1		218delTT 244delC 5683 7406 8528 8554 8620 8677 9180 9202 9495 9693 15912 16066	SA	SA1	SA1
DX42	HT058	KX758296	Swamp buffalo	Daoxian, Hunan province	Fuzhong	Fuchuan and Zhongshan, Guangxi province	China (Yangtze Valley)	This Study	Sanger	1		3446 5683 8528 8554 8620 8677 9180 9202 9495 9693 16066	SA	SA1	SA1
lao54	HT059	KX758307	Swamp buffalo	China-Laos border	Lao	North Laos	Laos	This Study	Sanger	1		218delTT 244delC 5683 8528 8554 8620 8677 9180 9202 9495 9693 10165 16128	SA	SA1	SA1a
lao25	HT060	KX758306	Swamp buffalo	China-Laos border	Lao	North Laos	Laos	This Study	Sanger	1		218delTT 244delC 5683 8528 8554 8620 8677 9180 9202 9495 9693 16269	SA	SA1	SA1a
DZN6	HT061	KX758299	Swamp buffalo	Honghe, Yunnan province	Diandongnan	Honghe, Yunnan province	Southwest China	This Study	Sanger	1		218delT 219 5683 7239C 8528 8554 8620 8677 9180 9202 9495 9693 15823C	SA	SA1	SA1a
ES3	HT062	KX758300	Swamp buffalo	Enshi, Hubei province	Enshi Mountain	Enshi, Hubei province	China (Yangtze Valley)	This Study	Sanger	1		218delTT 244delC 5683 8528 8554 8620 8677 9180 9202 9495 9693 14382	SA	SA1	SA1a
FA7	HT063	KX758301	Swamp buffalo	Fu'an, Fujian province	Fu'an	Fu'an, Fujian province	Southeast China	This Study	Sanger	1		218delTT 244delC 5683 8528 8554 8620 8677 9180 9202 9495 9693 16102	SA	SA1	SA1a
PYH06	HT064	KX758310	Swamp buffalo	Poyang, Jiangxi province	Poyanghu	Poyang, Jiangxi province	China (Yangtze Valley)	This Study	Sanger	1		218delT 219 244delC 5683 8528 8554 8620 8677 9180 9202 9495 9693 10017 14754 15994insG	SA	SA1	SA1a
JN632607	HT065	JN632607	Swamp buffalo				Vietnam	Hasssanin et al. 2012				244delC 5683 8528 8554 8620 8677 9180 9202 9495 9693 10992 13531 15057 16015	SA	SA1	SA1a
JHO13	HT066	KX758304	Swamp buffalo	Jinghong, Xishuangbanna, Yunnan province	Jinghong	Xishuangbanna, Yunnan province	Southwest China	This Study	Sanger	1		218delTT 244delC 5683 8528 8554 8620 8677 9180 9202 9495 9693 15097 15994delG 15994insG	SA	SA1	SA1a
lao20	HT067	KX758305	Swamp buffalo	China-Laos border	Lao	North Laos	Laos	This Study	Sanger	1		218delT 219 5683 8528 8554 8620 8677 9180 9202 9495 9693 15994insG 16046	SA	SA1	SA1a
YNB35	HT068	KX758311	Swamp buffalo	China-Vietnam border	Vietnam	North Vietnam	Vietnam	This Study	Sanger	1		218delTT 244delC 5683 8528 8554 8620 8677 9180 9202 9495 9693 15994delG 16123	SA	SA1	SA1a
YNB6	HT069	KX758313	Swamp buffalo	China-Vietnam border	Vietnam	North Vietnam	Vietnam	This Study	Sanger	1		219 226insC 5683 8528 8554 8620 8677 9180 9202 9495 9693 10122	SA	SA1	SA1a
LO-B05	HT070	KX758308	Swamp buffalo	Oudomxay Province	Lao	Oudomxay Province	Laos	This Study	Sanger	1		244delC 5683 8528 8554 8620 8677 9180 9202 9495 9693 15981 16141	SA	SA1	SA1a
YNB38	HT071	KX758312	Swamp buffalo	China-Vietnam border	Vietnam	North Vietnam	Vietnam	This Study	Sanger	1		218delT 219 244delC 5683 8528 8554 8620 8677 9180 9202 9495 9693 16072	SA	SA1	SA1a
DH5	HT072	KX758298	Swamp buffalo	Dehong, Yunnan province	Dehong	Dehong, Yunnan province	Southwest China	This Study	Sanger	1		217delTTT 224delCCCTCCTATCAAA 5683 8528 8554 8620 8677 9180 9202 9495 9693 11768 13254 15883 15985delGGG 16075	SA	SA1	SA1a
BH19h	HT073	KX758323	Swamp buffalo	Yueyang, Hunan province	Binhu	Yueyang and Changde, Hunan province	China (Yangtze Valley)	This Study	Sanger	1		244delC 5683 8528 8554 8620 8677 9180 9202 9495 9693 12292 15994delG 16269	SA	SA1	SA1a3
LX-B10	HT074	KX758326	Swamp buffalo	Xayaboury Province	Lao	Xayaboury Province	Laos	This Study	Sanger	1		4734 5683 8528 8554 8620 8677 9180 9202 9495 9693 12292 16103	SA	SA1	SA1a3
JHA7	HT075	KX758324	Swamp buffalo	Jingzhou, Hubei province	Jianghan	Jingzhou, Hubei province	China (Yangtze Valley)	This Study	Sanger	1		5683 8528 8554 8620 8677 9180 9202 9495 9693 12292 15994delG 15994insG 16168	SA	SA1	SA1a3
BB68	HT076	KX758322	Swamp buffalo	Chiang Rai	Thai	North Thailand	Thailand	This Study	Illumina	1	5366.7	191 226insC 5683 8528 8554 8620 8677 9180 9202 9495 9672 9693 12292 15994N	SA	SA1	SA1a3
Thai4	HT077	KX758329	Swamp buffalo	Kalasin province, Thailand	Thailand	Kalasin province, Thailand	Thailand	This Study	Sanger	1		194 244delC 5683 8528 8554 8620 8677 9180 9202 9459 9495 9693 12292 15994insG	SA	SA1	SA1a3
Thai5	HT077	KX758330	Swamp buffalo	Kalasin province, Thailand	Thailand	Kalasin province, Thailand	Thailand	This Study	Sanger	1		194 244delC 5683 8528 8554 8620 8677 9180 9202 9459 9495 9693 12292 15994insG	SA	SA1	SA1a3
LH-B05	HT078	KX758325	Swamp buffalo	Houaphanh Province	Lao	Houaphanh Province	Laos	This Study	Sanger	1		194 244delC 4514 5683 8528 8554 8620 8677 9180 9202 9495 9693 12292 15994delG	SA	SA1	SA1a3
MD1	HT079	KX758327	Swamp buffalo	Burma	Burma	Burma	Burma	This Study	Sanger	1		5683 8528 8554 8620 8677 9180 9202 9495 9693 11321 12292 15992delGGG	SA	SA1	SA1a3
MD2	HT079	KX758328	Swamp buffalo	Burma	Burma	Burma	Burma	This Study	Sanger	1		5683 8528 8554 8620 8677 9180 9202 9495 9693 11321 12292 15992delGGG	SA	SA1	SA1a3
India1	HT080	KX758302	Swamp buffalo	North India	India	North India	India	This Study	Sanger	1		5683 8528 8554 8620 8677 9180 9202 9495 9693 15994delG 15994insG	SA	SA1	SA1a
India2	HT080	KX758303	Swamp buffalo	North India	India	North India	India	This Study	Sanger	1		5683 8528 8554 8620 8677 9180 9202 9495 9693 15994delG 15994insG	SA	SA1	SA1a
LP-B03	HT080	KX758309	Swamp buffalo	Phongsaly Province	Lao	Phongsaly Province	Laos	This Study	Sanger	1		218delT 219 5683 8528 8554 8620 8677 9180 9202 9495 9693 15994insG	SA	SA1	SA1a
XJ12	HT081	KX758315	Swamp buffalo	Ji'an, Xiajiang, Jiangxi province	Xiajiang	Xiajiang, Jiangxi province	China (Yangtze Valley)	This Study	Sanger	1		5683 8528 8554 8620 9180 9202 9495 9693 16168 16337	SA	SA1	SA1a1
lao28	HT082	KX758314	Swamp buffalo	China-Laos border	Lao	North Laos	Laos	This Study	Sanger	1		5683 8528 8554 8620 9180 9202 9495 9693	SA	SA1	SA1a1
NC006295	HT083	NC006295 (AY702618)	Swamp buffalo	Haikou, Hainan Province	Xinglong	Haikou, Hainan province	Southeast China	Qian et al. 2006				Ref	SA	SA1	SA1a1
lao62	HT084	KX758319	Swamp buffalo	China-Laos border	Lao	North Laos	Laos	This Study	Sanger	1		226insC 244delC 5683 8528 8554 8620 8677 9180 9202 9495 9693 12565A 16147 16334	SA	SA1	SA1a2
YNB22	HT085	KX758320	Swamp buffalo	China-Vietnam border	Vietnam	North Vietnam	Vietnam	This Study	Sanger	1		226insC 244delC 4301 5683 8528 8554 8620 8677 9180 9202 9495 9693 12565A 16085	SA	SA1	SA1a2
lao53	HT086	KX758317	Swamp buffalo	China-Laos border	Lao	North Laos	Laos	This Study	Sanger	1		244delC 5210 5683 8528 8554 8620 8677 9180 9202 9495 9693 12565A 15199 15994insGG 16001	SA	SA1	SA1a2
lao55	HT087	KX758318	Swamp buffalo	China-Laos border	Lao	North Laos	Laos	This Study	Sanger	1		244delC 3757 5683 8528 8554 8620 8677 9180 9202 9495 9693 12565A 15936	SA	SA1	SA1a2
YNB42	HT088	KX758321	Swamp buffalo	China-Vietnam border	Vietnam	North Vietnam	Vietnam	This Study	Sanger	1		219 226insC 5683 8528 8554 8620 8677 9180 9202 9495 9693 12565A 14148 14751	SA	SA1	SA1a2
GZ36	HT089	KX758316	Swamp buffalo	North of Guizhou province	Guizhou	Guizhou province	Southwest China	This Study	Sanger	1		219delT 220 5683 8528 8554 8620 8677 9180 9202 9495 9693 12565A 14148	SA	SA1	SA1a2
